# Supplementary material for: Conservation and Divergence of Phosphoenolpyruvate Carboxylase Gene Family in Cotton
Source: Plants (Basel). 2022 May 31;11(11):1482. doi: 10.3390/plants11111482 (PMC9182757; doi:10.3390/plants11111482)
Supplement: Supplementary file 1 [file plants-11-01482-s001.zip]

Archive with 1 entries (1 files):
- plants-1741233-supplementary.xlsx
