# Supplementary material for: Conservation and Divergence of Phosphoenolpyruvate Carboxylase Gene Family in Cotton
Source: Plants (Basel). 2022 May 31;11(11):1482. doi: 10.3390/plants11111482 (PMC9182757; doi:10.3390/plants11111482)
Supplement: Supplementary file 1 [file plants-11-01482-s001.zip › plants-1741233-supplementary.xlsx]

## Sheet: Sheet1
Table S1. List of the identified PEPC genes in cotton
	Unique_ID	Rename_ID	Genotype	mRNA_ID	Chr	From	To	mRNA_lenth	Protein Length（aa)	Exon	Intron	Group	pI	Mw
Ga	evm.model.Ga01G0572	GaPEPC1	Plant	evm.model.Ga01G0572	A01	7507486	7511976	4490	969	10	9	A	5.57	110609
	evm.model.Ga08G2764	GaPEPC2	Plant	evm.model.Ga08G2764	A08	127779269	127782911	3642	969	10	9	C	5.81	110814
	evm.model.Ga09G0015	GaPEPC3	Plant	evm.model.Ga09G0015	A09	399531	404881	5350	965	10	9	D	5.95	110186
	evm.model.Ga12G1119	GaPEPC5	Bacterial	evm.model.Ga12G1119	A12	13050718	13061796	11078	1043	20	19	F	6.78	117274
	evm.model.Ga12G2192	GaPEPC4	Plant	evm.model.Ga12G2192	A12	69439579	69444796	5217	965	10	9	E	6.11	110130
	evm.model.Ga13G1871	GaPEPC6	Plant	evm.model.Ga13G1871	A13	109129513	109134570	5057	966	10	9	B	5.79	110429
Gau	KAA3467736.1	GauPEPC1	Plant	rna-gnl|WGS:SMMG|mrna.EPI10_002723	A01	8034934	8039431	4497	892	9	8	A	5.65	101865
	KAA3468393.1	GauPEPC2	Plant	rna-gnl|WGS:SMMG|mrna.EPI10_014289	A08	1963467	1967259	3792	969	10	9	C	5.85	110889
	KAA3461791.1	GauPEPC4	Plant	rna-gnl|WGS:SMMG|mrna.EPI10_028339	A12	76189249	76194501	5252	879	9	8	E	5.65	100110
Gb	Gbar_A01G004660.1	GbPEPC1A	Plant	Gbar_A01G004660.1	Gbar_A01	6515907	6521610	5703	981	10	9	A	5.6	112070
	Gbar_A08G025600.1	GbPEPC2A	Plant	Gbar_A08G025600.1	Gbar_A08	118208149	118212739	4590	969	10	9	C	5.85	110814
	Gbar_A09G000170.1	GbPEPC3A	Plant	Gbar_A09G000170.1	Gbar_A09	436100	442138	6038	965	10	9	D	5.95	110184
	Gbar_A12G008090.1	GbPEPC4A	Plant	Gbar_A12G008090.1	Gbar_A12	30712398	30724973	12575	975	11	10	E	6.13	111479
	Gbar_A12G018410.1	GbPEPC5A	Bacterial	Gbar_A12G018410.1	Gbar_A12	89953800	89965413	11613	1055	20	19	F	6.66	118530
	Gbar_A13G025230.1	GbPEPC6A	Plant	Gbar_A13G025230.1	Scaffold148_ERROPOS9177376	55236	60295	5059	966	10	9	B	5.74	110339
	Gbar_D01G004850.1	GbPEPC1D	Plant	Gbar_D01G004850.1	Gbar_D01	6143566	6149080	5514	969	10	9	A	5.64	110666
	Gbar_D08G026210.1	GbPEPC2D	Plant	Gbar_D08G026210.1	Gbar_D08	64398540	64402954	4414	969	10	9	C	5.81	110821
	Gbar_D09G000090.1	GbPEPC3D	Plant	Gbar_D09G000090.1	Gbar_D09	345749	351669	5920	682	7	6	D	6.42	77750.1
	Gbar_D12G009200.1	GbPEPC4D	Plant	Gbar_D12G009200.1	Gbar_D12	26747562	26753369	5807	965	10	9	E	6.23	110211
	Gbar_D12G018550.1	GbPEPC5D	Bacterial	Gbar_D12G018550.1	Gbar_D12	48628984	48641097	12113	1060	20	19	F	6.58	119085
	Gbar_D13G016310.1	GbPEPC6D	Plant	Gbar_D13G016310.1	Gbar_D13	48347255	48353481	6226	941	11	10	B	5.76	107765
Gd	ES288_A01G060200v1	GdPEPC1A	Plant	rna-gnl|WGS:VKGI|Godar.A01G060200.1	CM017688.1	6663852	6669398	5546	969	10	9	A	5.57	110694
	ES288_A08G279100v1	GdPEPC2A	Plant	rna-gnl|WGS:VKGI|Godar.A08G279100.1	CM017695.1	118408842	118412803	3961	969	10	9	C	5.85	110814
	ES288_A09G002600v1	GdPEPC3A	Plant	rna-gnl|WGS:VKGI|Godar.A09G002600.1	CM017696.1	608471	614418	5947	965	10	9	D	5.95	110184
	ES288_A12G089500v1	GdPEPC4A	Plant	rna-gnl|WGS:VKGI|Godar.A12G089500.1	CM017699.1	35684807	35695773	10966	965	11	10	E	6.19	110180
	ES288_A12G197400v1	GdPEPC5A	Bacterial	rna-gnl|WGS:VKGI|Godar.A12G197400.1	CM017699.1	89594550	89605852	11302	1055	20	19	F	6.78	118500
	ES288_A13G176500v1	GdPEPC6A	Plant	rna-gnl|WGS:VKGI|Godar.A13G176500.1	CM017700.1	96982731	96987789	5058	979	11	10	B	5.84	111654
	ES288_D01G061800v1	GdPEPC1D	Plant	rna-gnl|WGS:VKGI|Godar.D01G061800.1	CM017701.1	5807888	5813397	5509	969	10	9	A	5.64	110666
	ES288_D08G293400v1	GdPEPC2D	Plant	rna-gnl|WGS:VKGI|Godar.D08G293400.1	CM017708.1	64652896	64657280	4384	969	10	9	C	5.86	110820
	ES288_D09G001400v1	GdPEPC3D	Plant	rna-gnl|WGS:VKGI|Godar.D09G001400.1	CM017709.1	454715	460639	5924	682	7	6	D	6.42	77750.1
	ES288_D12G084700v1	GdPEPC4D	Plant	rna-gnl|WGS:VKGI|Godar.D12G084700.1	CM017712.1	15823373	15828673	5300	965	10	9	E	6.23	110211
	ES288_D12G205100v1	GdPEPC5D	Bacterial	rna-gnl|WGS:VKGI|Godar.D12G205100.1	CM017712.1	50321552	50333455	11903	1060	20	19	F	6.58	119085
	ES288_D13G188300v1	GdPEPC6D	Plant	rna-gnl|WGS:VKGI|Godar.D13G188300.1	CM017713.1	49622405	49628514	6109	964	10	9	B	5.81	110129
Gek	GekA0101T047100.1	GekPEPC1A	Plant	GekA0101T047100.1	Gek_A01	6736306	6741707	5401	969	10	9	A	5.57	110667
	GekA0801T021400.1	GekPEPC2A	Plant	GekA0801T021400.1	Gek_A08	1807418	1811084	3666	977	10	9	C	5.95	111815
	GekA0901T282300.1	GekPEPC3A	Plant	GekA0901T282300.1	Gek_A09	84305086	84311003	5917	965	10	9	D	5.95	110184
	GekA1201T198300.1	GekPEPC5A	Bacterial	GekA1201T198300.1	Gek_A12	94984238	94993018	8780	791	13	12	F	7.9	88298.1
	GekA1301T184800.1	GekPEPC6A	Plant	GekA1301T184800.1	Gek_A13	101406428	101411851	5423	969	10	9	B	5.79	110768
	GekD0101T207100.1	GekPEPC1D	Plant	GekD0101T207100.1	Gek_D01	60340580	60345947	5367	969	10	9	A	5.64	110666
	GekD0801T021400.1	GekPEPC2D	Plant	GekD0801T021400.1	Gek_D08	1679299	1683588	4289	969	10	9	C	5.81	110821
	GekD0901T270100.1	GekPEPC3D	Plant	GekD0901T270100.1	Gek_D09	53577516	53582726	5210	915	10	9	D	5.94	104672
	GekD1201T079100.1	GekPEPC4D	Plant	GekD1201T079100.1	Gek_D12	16817549	16822840	5291	965	10	9	E	6.14	110232
	GekD1201T198500.1	GekPEPC5D	Bacterial	GekD1201T198500.1	Gek_D12	52676277	52688147	11870	1055	20	19	F	6.57	118461
	GekD1301T098800.1	GekPEPC6D	Plant	GekD1301T098800.1	Gek_D13	13194302	13199635	5333	932	11	10	B	6.04	106540
Gh	Ghir_A01G004840.1	GhPEPC1A	Plant	Ghir_A01G004840.1	Ghir_A01	6607608	6614731	7123	969	10	9	A	5.57	110667
	Ghir_A08G024690.1	GhPEPC2A	Plant	Ghir_A08G024690.1	Ghir_A08	121011938	121016559	4621	969	10	9	C	5.85	110814
	Ghir_A09G000120.1	GhPEPC3A	Plant	Ghir_A09G000120.1	Ghir_A09	460945	466929	5984	965	10	9	D	5.95	110184
	Ghir_A12G008470.1	GhPEPC4A	Plant	Ghir_A12G008470.1	Ghir_A12	37528006	37540397	12391	928	13	12	E	6.16	105787
	Ghir_A12G018260.1	GhPEPC5A	Bacterial	Ghir_A12G018260.1	Ghir_A12	94866776	94877787	11011	1014	20	19	F	7.89	113617
	Ghir_A13G015630.1	GhPEPC6A	Plant	Ghir_A13G015630.1	Ghir_A13	94540394	94546692	6298	969	10	9	B	5.79	110754
	Ghir_D01G004890.1	GhPEPC1D	Plant	Ghir_D01G004890.1	Ghir_D01	5864724	5870291	5567	969	10	9	A	5.64	110666
	Ghir_D08G025580.1	GhPEPC2D	Plant	Ghir_D08G025580.1	Ghir_D08	67232693	67237382	4689	969	10	9	C	5.69	110778
	Ghir_D09G000130.1	GhPEPC3D	Plant	Ghir_D09G000130.1	Ghir_D09	450471	460622	10151	963	10	9	D	5.9	109755
	Ghir_D12G007710.1	GhPEPC4D	Plant	Ghir_D12G007710.1	Ghir_D12	16337305	16340331	3026	680	6	5	E	7.97	77714.5
	Ghir_D12G018560.1	GhPEPC5D	Bacterial	Ghir_D12G018560.1	Ghir_D12	51758638	51770260	11622	1023	21	20	F	6.4	114952
	Ghir_D13G016400.1	GhPEPC6D	Plant	Ghir_D13G016400.1	Ghir_D13	51587407	51593743	6336	964	10	9	B	5.77	110116
Gher	Ghe01G05650	GherPEPC1	Plant	Ghe01G05650	Chr01	6601545	6606035	4490	969	10	9	A	5.61	110708
	Ghe08G30360	GherPEPC2	Plant	Ghe08G30360	Chr08	130394167	130397809	3642	969	10	9	C	5.85	110828
	Ghe09G00180	GherPEPC3	Plant	Ghe09G00180	Chr09	435172	440523	5351	965	10	9	D	5.89	110112
	Ghe12G11070	GherPEPC4	Plant	Ghe12G11070	Chr12	57152963	57158229	5266	965	10	9	E	6.11	110142
	Ghe12G22340	GherPEPC5	Bacterial	Ghe12G22340	Chr12	97116517	97127622	11105	1055	20	19	F	6.78	118500
	Ghe13G20280	GherPEPC6	Plant	Ghe13G20280	Chr13	102531577	102536638	5061	967	10	9	B	5.81	110514
Gkk	Kirkii_Version3_Juiced.00g005990.m01	GkkPEPC1	Plant	Kirkii_Version3_Juiced.00g005990.m01	KI_01	4365099	4369563	4464	969	10	9	A	5.77	110649
	Kirkii_Version3_Juiced.00g224330.m01	GkkPEPC2	Plant	Kirkii_Version3_Juiced.00g224330.m01	KI_08	38248549	38252195	3646	969	10	9	C	5.74	110879
	Kirkii_Version3_Juiced.00g226580.m01	GkkPEPC3	Plant	Kirkii_Version3_Juiced.00g226580.m01	KI_09	121629	126912	5283	965	10	9	D	5.86	110037
	Kirkii_Version3_Juiced.00g352940.m01	GkkPEPC4	Plant	Kirkii_Version3_Juiced.00g352940.m01	KI_12	29802170	29807570	5400	965	10	9	E	6.17	110119
	Kirkii_Version3_Juiced.00g378530.m01	GkkPEPC6	Plant	Kirkii_Version3_Juiced.00g378530.m01	KI_13	34675409	34680463	5054	965	10	9	B	5.76	110279
Gkl	mRNA.KLM.chr1G055600	GklPEPC1	Plant	mRNA.KLM.chr1G055600	chr1	6002484	6007728	5244	969	10	9	A	5.64	110649
	mRNA.KLM.chr8G328700	GklPEPC2	Plant	mRNA.KLM.chr8G328700	chr8	65017317	65021703	4386	969	10	9	C	5.79	110883
	mRNA.KLM.chr9G016700	GklPEPC3	Plant	mRNA.KLM.chr9G016700	chr9	944672	950516	5844	965	10	9	D	5.95	110118
	mRNA.KLM.chr12G117400	GklPEPC5	Bacterial	mRNA.KLM.chr12G117400	chr12	10917333	10928947	11614	1055	20	19	E	6.57	118447
	mRNA.KLM.chr12G241600	GklPEPC4	Plant	mRNA.KLM.chr12G241600	chr12	33112428	33118071	5643	965	10	9	F	6.05	110159
	mRNA.KLM.chr13G209400	GklPEPC6	Plant	mRNA.KLM.chr13G209400	chr13	51186964	51192026	5062	968	10	9	B	5.72	110589
Gl	Golon.001G055700-1	GlPEPC1	Plant	Golon.001G055700-1	F01	5562421	5566911	4490	969	10	9	A	5.64	110693
	Golon.008G274700-1	GlPEPC2	Plant	Golon.008G274700-1	F08	103173619	103177262	3643	969	10	9	C	5.79	110813
	Golon.009G002100-1	GlPEPC3	Plant	Golon.009G002100-1	F09	210187	216119	5932	965	10	9	D	5.95	110170
	Golon.012G112600-1	GlPEPC4	Plant	Golon.012G112600-1	F12	51372123	51377449	5326	889	10	9	E	6.18	101142
	Golon.012G204800-1	GlPEPC5	Bacterial	Golon.012G204800-1	F12	80065490	80076633	11143	1083	21	20	F	6.78	121407
	Golon.013G193100-1	GlPEPC6	Plant	Golon.013G193100-1	F13	83009526	83014572	5046	965	10	9	B	5.79	110271
Gm	E1A91_A01G056900v1	GmPEPC1A	Plant	rna-gnl|WGS:VKGF|Gomus.A01G056900.1	CM017636.1	6540360	6545852	5492	969	10	9	A	5.53	110738
	E1A91_A08G261900v1	GmPEPC2A	Plant	rna-gnl|WGS:VKGF|Gomus.A08G261900.1	CM017643.1	127502885	127507172	4287	969	10	9	C	5.9	110913
	E1A91_A09G001400v1	GmPEPC3A	Plant	rna-gnl|WGS:VKGF|Gomus.A09G001400.1	CM017644.1	440383	446332	5949	965	10	9	D	5.95	110198
	E1A91_A12G084600v1	GmPEPC4A	Plant	rna-gnl|WGS:VKGF|Gomus.A12G084600.1	CM017647.1	36111667	36116920	5253	952	11	10	E	6.25	108704
	E1A91_A12G185400v1	GmPEPC5A	Bacterial	rna-gnl|WGS:VKGF|Gomus.A12G185400.1	CM017647.1	93955629	93966940	11311	1055	20	19	F	6.78	118500
	E1A91_A13G171200v1	GmPEPC6A	Plant	rna-gnl|WGS:VKGF|Gomus.A13G171200.1	CM017648.1	101684874	101690809	5935	967	10	9	B	5.79	110539
	E1A91_D01G058300v1	GmPEPC1D	Plant	rna-gnl|WGS:VKGF|Gomus.D01G058300.1	CM017649.1	6285104	6290354	5250	969	10	9	A	5.64	110666
	E1A91_D08G284100v1	GmPEPC2D	Plant	rna-gnl|WGS:VKGF|Gomus.D08G284100.1	CM017656.1	68089144	68093608	4464	969	10	9	C	5.88	110960
	E1A91_D09G001200v1	GmPEPC3D	Plant	rna-gnl|WGS:VKGF|Gomus.D09G001200.1	CM017657.1	394613	400565	5952	965	10	9	D	5.9	110134
	E1A91_D12G080800v1	GmPEPC4D	Plant	rna-gnl|WGS:VKGF|Gomus.D12G080800.1	CM017660.1	15921137	15926694	5557	965	10	9	E	6.13	110222
	E1A91_D12G197100v1	GmPEPC5D	Bacterial	rna-gnl|WGS:VKGF|Gomus.D12G197100.1	CM017660.1	52522601	52534498	11897	1055	20	19	F	6.48	118447
	E1A91_D13G179900v1	GmPEPC6D	Plant	rna-gnl|WGS:VKGF|Gomus.D13G179900.1	CM017661.1	52592710	52598747	6037	964	10	9	B	5.81	110143
Gr	XP_012457351.1	GrPEPC1	Plant	rna-XM_012601897.1	NC_026930.1	7273770	7279085	5315	969	10	9	A	5.64	110666
	XP_012477067.1	GrPEPC2	Plant	rna-XM_012621613.1	NC_026932.1	60683088	60687386	4298	969	10	9	C	5.83	110884
	XP_012483343.1	GrPEPC3	Plant	rna-XM_012627889.1	NC_026934.1	432504	438395	5891	965	10	9	D	5.9	110090
	XP_012437289.1	GrPEPC4	Plant	rna-XM_012581835.1	NC_026936.1	25833299	25838954	5655	965	10	9	E	6.11	110143
	XP_012438674.1	GrPEPC5	Bacterial	rna-XM_012583220.1	NC_026936.1	46922127	46934111	11984	1055	20	19	F	6.57	118461
	XP_012462296.1	GrPEPC6	Plant	rna-XM_012606842.1	NC_026941.1	46148700	46154595	5895	964	10	9	B	5.74	110163
Gst	GstA0101T192900.1	GstPEPC1A	Plant	GstA0101T192900.1	Gste_A01	112318417	112323793	5376	969	10	9	A	5.53	110568
	GstA0801T252300.1	GstPEPC2A	Plant	GstA0801T252300.1	Gste_A08	123499665	123503544	3879	969	10	9	C	5.85	110814
	GstA0901T257900.1	GstPEPC3A	Plant	GstA0901T257900.1	Gste_A09	83014965	83020809	5844	965	10	9	D	5.95	110184
	GstA1201T085200.1	GstPEPC4A	Plant	GstA1201T085200.1	Gste_A12	37800170	37811001	10831	910	12	11	E	5.96	103813
	GstA1201T185800.1	GstPEPC5A	Bacterial	GstA1201T185800.1	Gste_A12	95312925	95324193	11268	1055	20	19	F	6.78	118530
	GstA1301T091200.1	GstPEPC6A	Plant	GstA1301T091200.1	Gste_A13	13906800	13912210	5410	969	10	9	B	5.79	110754
	GstD0101T191300.1	GstPEPC1D	Plant	GstD0101T191300.1	Gste_D01	60201451	60206796	5345	969	10	9	A	5.64	110666
	GstD0801T020000.1	GstPEPC2D	Plant	GstD0801T020000.1	Gste_D08	1663441	1667335	3894	969	10	9	C	5.81	110821
	GstD0901T252700.1	GstPEPC3D	Plant	GstD0901T252700.1	Gste_D09	53503579	53508524	4945	890	9	8	D	6.65	101897
	GstD1201T107100.1	GstPEPC5D	Bacterial	GstD1201T107100.1	Gste_D12	11354302	11366198	11896	1055	20	19	F	6.57	118461
	GstD1201T214400.1	GstPEPC4D	Plant	GstD1201T214400.1	Gste_D12	46333125	46338426	5301	965	10	9	E	6.14	110232
	GstD1301T088500.1	GstPEPC6D	Plant	GstD1301T088500.1	Gste_D13	11706957	11712282	5325	964	10	9	B	5.81	110143
Gt	ES332_A01G067600v1	GtPEPC1A	Plant	rna-gnl|WGS:VKGE|Gotom.A01G067600.1	CM017610.1	7519644	7525154	5510	969	10	9	A	5.57	110694
	ES332_A08G277500v1	GtPEPC2A	Plant	rna-gnl|WGS:VKGE|Gotom.A08G277500.1	CM017617.1	117670278	117674766	4488	969	10	9	C	5.85	110874
	ES332_A09G001800v1	GtPEPC3A	Plant	rna-gnl|WGS:VKGE|Gotom.A09G001800.1	CM017618.1	476207	482151	5944	965	10	9	D	5.95	110184
	ES332_A12G090800v1	GtPEPC4A	Plant	rna-gnl|WGS:VKGE|Gotom.A12G090800.1	CM017621.1	34984260	34989194	4934	730	7	6	E	8.64	83303.9
	ES332_A13G179300v1	GtPEPC6A	Plant	rna-gnl|WGS:VKGE|Gotom.A13G179300.1	CM017622.1	96671728	96677835	6107	968	10	9	B	5.75	110697
	ES332_D01G059300v1	GtPEPC1D	Plant	rna-gnl|WGS:VKGE|Gotom.D01G059300.1	CM017623.1	5698774	5704256	5482	969	10	9	A	5.64	110666
	ES332_D08G292300v1	GtPEPC2D	Plant	rna-gnl|WGS:VKGE|Gotom.D08G292300.1	CM017630.1	65939199	65943568	4369	969	10	9	C	5.81	110821
	ES332_D09G001200v1	GtPEPC3D	Plant	rna-gnl|WGS:VKGE|Gotom.D09G001200.1	CM017631.1	470632	476596	5964	591	7	6	D	6.19	67449.2
	ES332_D12G102400v1	GtPEPC4D	Plant	rna-gnl|WGS:VKGE|Gotom.D12G102400.1	CM017634.1	27900518	27906287	5769	965	10	9	E	6.14	110232
	ES332_D12G205500v1	GtPEPC5D	Bacterial	rna-gnl|WGS:VKGE|Gotom.D12G205500.1	CM017634.1	49726284	49738180	11896	1055	20	19	F	6.57	118461
	ES332_D13G187700v1	GtPEPC6D	Plant	rna-gnl|WGS:VKGE|Gotom.D13G187700.1	CM017635.1	49294130	49300437	6307	964	10	9	B	5.77	110100
Gth	Gothu.00038435-RA	GthPEPC3	Plant	Gothu.00038435-RA	CM013378.1	37281231	37282661	1430	957	2	1	D	5.9	109232
	Gothu.00032532-RA	GthPEPC4	Plant	Gothu.00032532-RA	CM013379.1	8019358	8020941	1583	729	5	4	E	7.97	83286.8
	Gothu.00030130-RA	GthPEPC1-1	Plant	Gothu.00030130-RA	CM013383.1	25759061	25762987	3926	962	10	9	A	5.71	109864
	Gothu.00030131-RA	GthPEPC1-2	Plant	Gothu.00030131-RA	CM013383.1	25768847	25772351	3504	985	8	7	A	5.64	112399
Gtu	TURN.01g022520.m01	GtuPEPC1	Plant	TURN.01g022520.m01-v1.0.a2	D10_01	55113404	55117884	4480	969	10	9	A	5.64	110693
	TURN.08g206710.m01	GtuPEPC2	Plant	TURN.08g206710.m01-v1.0.a2	D10_08	1175957	1179600	3643	969	10	9	C	5.83	110985
	TURN.09g262170.m01	GtuPEPC3	Plant	TURN.09g262170.m01-v1.0.a2	D10_09	40466089	40471435	5346	965	10	9	D	6	110117
	TURN.02g344270.m01	GtuPEPC4	Plant	TURN.02g344270.m01-v1.0.a2	D10_12	22853648	22858955	5307	965	10	9	E	6.05	110173
	TURN.02g354280.m01	GtuPEPC5	Bacterial	TURN.02g354280.m01-v1.0.a2	D10_12	44339594	44351040	11446	1055	20	19	F	6.66	118512
	TURN.03g385640.m01	GtuPEPC6	Plant	TURN.03g385640.m01-v1.0.a2	D10_13	49455336	49460386	5050	964	10	9	B	5.74	110107
Ad	XP_015953649.1	AdPEPC01	Plant	rna15784	NC_029774.2	21751531	21757892	6361					5.65	110298
	XP_015954036.1	AdPEPC02	Plant	rna16273	NC_029774.2	26988887	26996178	7291					5.92	110675
	XP_015967290.1	AdPEPC03	Bacterial	rna36168	NC_029776.2	104347754	104360644	12890					8.3	116794
	XP_015936454.1	AdPEPC04	Plant	rna53150	NC_029779.2	33032596	33038093	5497					5.91	110738
	XP_015942741.1	AdPEPC05	Bacterial	rna62352	NC_029780.2	120195204	120202258	7054					6.18	116468
Ah	XP_025687789.1	AhPEPC01	Plant	rna-XM_025832004.2	NC_037620.1	23552966	23559326	6360					5.65	110298
	XP_025688074.1	AhPEPC02	Plant	rna-XM_025832289.2	NC_037620.1	29080932	29088265	7333					5.92	110689
	XP_025701819.1	AhPEPC03	Bacterial	rna-XM_025846034.2	NC_037622.1	110390278	110405853	15575					8.3	116794
	XP_025610935.1	AhPEPC04	Plant	rna-XM_025755150.2	NC_037624.1	78963940	78969366	5426					5.95	110804
	XP_025614615.1	AhPEPC05	Plant	rna-XM_025758830.2	NC_037625.1	35084025	35089532	5507					5.91	110738
	XP_025621413.1	AhPEPC06	Bacterial	rna-XM_025765628.2	NC_037626.1	120057557	120064691	7134					6.14	116425
	XP_025631907.1	AhPEPC07	Plant	rna-XM_025776122.1	NC_037629.1	7668064	7673605	5541					5.95	110765
	XP_025643610.1	AhPEPC08	Plant	rna-XM_025787825.2	NC_037630.1	24937295	24943637	6342					5.65	110286
	XP_025643863.1	AhPEPC09	Plant	rna-XM_025788078.2	NC_037630.1	30684459	30692234	7775					5.91	110716
	XP_025655055.1	AhPEPC10	Bacterial	rna-XM_025799270.2	NC_037632.1	115868947	115886362	17415					8.19	116831
	XP_025671916.1	AhPEPC11	Plant	rna-XM_025816131.2	NC_037635.1	29479085	29484609	5524					6.03	110938
	XP_025674733.1	AhPEPC12	Bacterial	rna-XM_025818948.2	NC_037636.1	142750334	142757136	6802					6.23	116395
Ai	XP_016182677.1	AiPEPC01	Plant	rna8137	NC_029786.2	7184867	7190410	5543					5.95	110765
	XP_016188496.1	AiPEPC02	Plant	rna17258	NC_029787.2	24053522	24059879	6357					5.65	110286
	XP_016188570.1	AiPEPC03	Plant	rna17722	NC_029787.2	29543919	29551703	7784					5.91	110716
	XP_016200815.1	AiPEPC04	Bacterial	rna36724	NC_029789.2	107004751	107020819	16068					8.19	116831
	XP_020964872.1	AiPEPC05	Plant	rna58574	NC_029792.2	27742129	27747587	5458					5.88	107941
	XP_016174958.1	AiPEPC06	Bacterial	rna69087	NC_029793.2	132041452	132048280	6828					6.23	116396
At	NP_001031178.1	AtPEPC01	Plant	rna-NM_001036101.2	NC_003070.9	19883935	19888413	4478					5.59	99354.4
	NP_850372.4	AtPEPC02	Plant	rna-NM_180041.5	NC_003070.9	25822716	25828147	5431					5.57	109753
	NP_188112.1	AtPEPC03	Plant	rna-NM_112356.4	NC_003071.7	17734302	17739167	4865					5.73	110160
	NP_177043.2	AtPEPC04	Bacterial	rna-NM_105548.5	NC_003074.8	5025184	5029886	4702					6.68	116586
Bn	XP_013736282.1	BnPEPC01	Plant	rna-XM_013880828.2	NC_027759.2	25749216	25754307	5091					5.97	110251
	XP_013744999.1	BnPEPC02	Plant	rna-XM_013889545.2	NC_027760.2	21051154	21056220	5066					5.79	109912
	XP_022575419.1	BnPEPC03	Plant	rna-XM_022719698.1	NC_027761.2	27483908	27488485	4577					6.69	98952.2
	XP_013651209.1	BnPEPC04	Bacterial	rna-XM_013795755.2	NC_027763.2	19562071	19567658	5587					6.02	115442
	XP_013652236.1	BnPEPC05	Bacterial	rna-XM_013796782.2	NC_027763.2	19567779	19573496	5717					6.09	116645
	XP_013655465.1	BnPEPC06	Plant	rna-XM_013800011.2	NC_027764.2	1025939	1030755	4816					5.63	110090
	XP_013642090.1	BnPEPC07	Bacterial	rna-XM_013786636.2	NC_027765.2	28312625	28318529	5904					5.68	118073
	XP_013672947.1	BnPEPC08	Plant	rna-XM_013817493.2	NC_027769.2	947277	952234	4957					5.7	110061
	XP_013688154.1	BnPEPC09	Plant	rna-XM_013832700.2	NC_027770.2	3306797	3311553	4756					5.68	109930
	XP_022558397.1	BnPEPC10	Bacterial	rna-XM_022702676.1	NC_027771.2	20072433	20081028	8595					5.68	118115
	XP_013693851.1	BnPEPC11	Plant	rna-XM_013838397.2	NC_027771.2	37711680	37716043	4363					5.87	110268
	XP_022560426.1	BnPEPC12	Bacterial	rna-XM_022704705.1	NC_027772.2	32435258	32442231	6973					6.09	116795
	XP_022560943.1	BnPEPC13	Bacterial	rna-XM_022705222.1	NC_027772.2	32463478	32470111	6633					6.09	116795
Cs	XP_019101893.1	CsPEPC01	Plant	rna-XM_019246348.1	NC_025685.1	6538717	6543780	5063					5.81	110371
	XP_010499082.1	CsPEPC02	Bacterial	rna-XM_010500780.1	NC_025687.1	11937471	11943588	6117					5.79	117893
	XP_010500970.1	CsPEPC03	Plant	rna-XM_010502668.2	NC_025687.1	26894289	26901439	7150					5.68	110317
	XP_010508551.1	CsPEPC04	Plant	rna-XM_010510249.2	NC_025689.1	2747743	2752280	4537					5.64	109831
	XP_010511891.1	CsPEPC05	Bacterial	rna-XM_010513589.1	NC_025689.1	30397744	30402964	5220					6.28	116399
	XP_019097027.1	CsPEPC06	Plant	rna-XM_010414717.1	NC_025690.1	23560031	23565488	5457					XXXX	Molecular weight (average):
	XP_010462902.1	CsPEPC07	Bacterial	rna-XM_010464600.2	NC_025698.1	12833380	12840288	6908					5.92	102396
	XP_010462211.1	CsPEPC08	Plant	rna-XM_010463909.2	NC_025698.1	29744963	29750547	5584					5.68	110317
	XP_010465426.1	CsPEPC09	Plant	rna-XM_010467124.1	NC_025699.1	6977010	6983866	6856					5.81	110355
	XP_010470857.1	CsPEPC10	Bacterial	rna-XM_010472555.1	NC_025700.1	15814039	15819284	5245					6.35	117160
	XP_019093581.1	CsPEPC11	Bacterial	rna-XM_019238036.1	NC_025700.1	15871395	15876528	5133					6.42	116467
	XP_010477918.1	CsPEPC12	Bacterial	rna-XM_010479616.1	NC_025701.1	12787451	12793763	6312					5.89	117875
	XP_010479886.1	CsPEPC13	Plant	rna-XM_010481584.1	NC_025701.1	32691256	32695623	4367					5.68	110301
	XP_010413019.1	CsPEPC14	Plant	rna-XM_019241482.1	NC_025703.1	7209761	7215365	5604					5.68	102145
Gma	XP_006573282.1	GmaPEPC01	Bacterial	rna-XM_006573219.3	NC_016088.3	27462757	27476833	14076					6.38	118064
	XP_014622374.1	GmaPEPC02	Bacterial	rna-XM_014766888.2	NC_016089.3	13470503	13489661	19158					6.28	118127
	XP_003527207.1	GmaPEPC03	Plant	rna-XM_003527159.3	NC_038242.1	35345825	35354028	8203					5.72	110651
	XP_003527347.1	GmaPEPC04	Plant	rna-XM_003527299.4	NC_038242.1	46935615	46944256	8641					5.52	110276
	NP_001237378.2	GmaPEPC05	Bacterial	rna-NM_001250449.2	NC_038246.1	43702027	43711010	8983					6.2	115842
	NP_001237602.1	GmaPEPC06	Plant	rna-NM_001250673.1	NC_038248.1	29898520	29906325	7805					5.66	110686
	NP_001237394.1	GmaPEPC07	Plant	rna-NM_001250465.2	NC_038248.1	36952152	36958396	6244					6	110541
	XP_006591889.1	GmaPEPC08	Plant	rna-XM_006591826.2	NC_038248.1	38938533	38944837	6304					6.06	110761
	NP_001336304.1	GmaPEPC09	Plant	rna-NM_001349375.1	NC_038249.1	37245895	37252308	6413					6.05	110675
	XP_003543306.1	GmaPEPC10	Plant	rna-XM_003543258.4	NC_038249.1	39105770	39113076	7306					6	111488
Os	Os01g0110700	OsPEPC01	Bacterial	rna75	NC_008394.4	561088	571092	10004					6.51	115840
	Os01g0208700	OsPEPC02	Plant	rna698	NC_008394.4	5898541	5908540	9999					5.79	114197
	Os01g0758300	OsPEPC03	Plant	rna2843	NC_008394.4	33615180	33620877	5697					6.19	105314
	Os02g0244700	OsPEPC04	Plant	rna5197	NC_008395.2	8201420	8213166	11746					5.84	109933
	Os08g0366000	OsPEPC05	Plant	rna22269	NC_008401.2	17052716	17058568	5852					5.55	110056
Tc	XP_017985474.1	TcPEPC01	Plant	rna-XM_018129985.1	NC_030850.1	8809370	8816480	7110					6	110239
	XP_017971375.1	TcPEPC02	Bacterial	rna-XM_018115886.1	NC_030851.1	41024925	41036072	11147					6.26	119343
	XP_007021729.2	TcPEPC03	Plant	rna-XM_007021667.2	NC_030856.1	6557645	6563948	6303					6	111179
Zm	XP_008673805.1	ZmPEPC01	Bacterial	rna-XM_008675583.2	NC_050098.1	29171468	29179947	8479					6.58	115323
	XP_008676434.1	ZmPEPC02	Plant	rna-XM_008678212.3	NC_050099.1	235699653	235707581	7928					5.75	109327
	NP_001105503.1	ZmPEPC03	Plant	rna-NM_001112033.2	NC_050100.1	147571805	147579319	7514					5.75	109429
	NP_001105438.1	ZmPEPC04	Plant	rna-NM_001111968.1	NC_050102.1	90705409	90710822	5413					5.71	109999
	XP_008655340.1	ZmPEPC05	Plant	rna-XM_008657118.4	NC_050103.1	180188625	180201555	12930					5.83	110160
	NP_001154820.1	ZmPEPC06	Plant	rna-NM_001161348.2	NC_050104.1	70927112	70932455	5343					5.73	109341
